# Supplementary material for: Hydroceles of the Canal of Nuck in Adults—Diagnostic, Treatment and Results of a Rare Condition in Females
Source: J Clin Med. 2020 Dec 12;9(12):4026. doi: 10.3390/jcm9124026 (PMC7763523; doi:10.3390/jcm9124026)
Supplement: Supplementary file 1 [file jcm-09-04026-s001.zip]

Archive with 1 entries (1 files):
- jcm-1023860-supplementary.mp4
